# Supplementary material for: Unbiased data mining identifies cell cycle transcripts that predict non-indolent Gleason score 7 prostate cancer
Source: BMC Urol. 2019 Jan 7;19:4. doi: 10.1186/s12894-018-0433-5 (PMC6322345; doi:10.1186/s12894-018-0433-5)
Supplement: Supplementary file 1 — An excel file containing 8 spreadsheets: Table S1. (transcripts identified in Step 1 using CRN), Table S2. (transcripts identified in Step 2 using cBioPortal), Table S3. (univariate logistic regression and ROC-AUC analyses in patients with Gleason score 6–10 tumours), Table S4. (multivariable logistic regression analysis for predicting BCR in patients with Gleason score 3 + 4 = 7 using pairs of one upregulated and one downregulated transcript), Table S5. (univariate logistic regression and ROC-AUC analyses in patients with Gleason score 6 tumours), Table S6. (univariate logistic regression and ROC-AUC analyses in patients with Gleason score 4 + 3 = 7 tumours), Table S7. (mean transcript abundance in patients with BCR and without BCR, broken down by Gleason score), and Table S8. (description of the 12 transcripts that predicted BCR in the validation dataset. Includes citations for other studies that found these transcripts to be prognostic for PCa outcome). (XLSX 189 kb) [file 12894_2018_433_MOESM1_ESM.xlsx]

## Sheet: Annotation
Xcel file containing Supplemental Tables S1-S8

## Sheet: Table S1
Supplemental Table S1. Genes with at least one isoform significantly different between tumours and normal controls (p<1.0E04)
A1BG
A1CF
A4GALT
AAAS
AACS
AACSP1
AAMP
AAR2
AARS
AARSD1
AASDH
AASDHPPT
AASS
AATK
AB231721
ABCA13
ABCA2
ABCA3
ABCA5
ABCB6
ABCB8
ABCC1
ABCC10
ABCC3
ABCC4
ABCC6
ABCC6P2
ABCC9
ABCD4
ABCG1
ABCG2
ABCG4
ABCG8
ABHD11
ABHD12
ABHD12B
ABHD13
ABHD14A
ABHD14B
ABHD16A
ABHD16B
ABHD17A
ABHD2
ABHD4
ABHD6
ABHD8
ABI1
ABI2
ABL2
ABLIM2
ABLIM3
ABO
ABP1
ABR
ACAA1
ACAA2
ACACA
ACACB
ACAD10
ACAD8
ACAD9
ACADVL
ACAN
ACAP3
ACBD4
ACCS
ACE
ACER3
ACIN1
ACLY
ACN9 (SDHAF3)
ACO1
ACOT1
ACOT11
ACOT2
ACOT8
ACOT9
ACOX2
ACP6
ACPL2
ACPT
ACRC
ACSBG1
ACSF2
ACSL1
ACSL4
ACSL5
ACSM1
ACSM5
ACSS1
ACSS3
ACTA1
ACTA2
ACTB
ACTC1
ACTG2
ACTL10
ACTL8
ACTN1
ACTN2
ACTN4
ACTR1A
ACTR3
ACTR3B
ACTRT3
ACVRL1
ACY1
ADAD2
ADAM15
ADAM19
ADAM2
ADAM21
ADAM21P1
ADAM28
ADAM32
ADAM33
ADAM7
ADAMDEC1
ADAMTS12
ADAMTS13
ADAMTS15
ADAMTS18
ADAMTS5
ADAMTS8
ADAMTSL3
ADAMTSL4
ADAMTSL5
ADARB1
ADARB2
ADAT2
ADAT3
ADC
ADCK1
ADCK3
ADCK5
ADCY10
ADCY10P1
ADCY3
ADCY5
ADCY6
ADCY9
ADCYAP1R1
ADD1
ADD3
ADH1B
ADH5
ADHFE1
ADI1
ADIPOR1
ADIRF
ADM2
ADORA2A
ADORA2B
ADPGK
ADPRH
ADPRHL1
ADRA1A
ADRA1B
ADRA1D
ADRA2A
ADRB1
ADRBK1
ADSL
ADSSL1
AEBP2
AES
AF086132-HEATR3
AF086351-GLMP
AF157115
AF268386-DPDP-3
AF289551
AF339817
AFAP1L1
AFAP1L2
AFF2
AFG3L1P
AFMID
AFP
AGAP1
AGAP2
AGAP3
AGAP5
AGAP6
AGAP8
AGAP9
AGFG2
AGL
AGMAT
AGMO
AGPAT1
AGPAT3
AGPAT4
AGPAT6
AGPAT9
AGPS
AGTR1
AGXT2L2
AHCY
AHCYL1
AHDC1
AHI1
AHNAK2
AHR
AHSA2
AIDA
AIFM1
AIFM2
AIMP1
AIMP2
AJUBA
AK000798
AK001057
AK023457
AK023627
AK026905
AK054972
AK054990
AK055257
AK055386
AK055981
AK056073
AK056135
AK057188
AK057321
AK057873
AK057887
AK074615
AK090788
AK090844
AK090904
AK091624
AK091729
AK092098
AK092331
AK093551
AK093898
AK094599
AK094818
AK094909
AK095366
AK095621
AK095700
AK096219
AK096230
AK096233
AK096549
AK097288
AK097289
AK097370
AK097702
AK098095
AK1
AK123141
AK123459
AK123617
AK123872
AK125051
AK125437
AK125699
AK125726
AK125871
AK126635
AK126744
AK127443
AK128153
AK128559
AK128619
AK129926
AK130904
AK131347
AK2
AK294004
AK294973
AK298596
AK3
AK304483
AK307233
AK308561
AK310226
AK310350
AK310471
AK310665
AK311573
AK5
AK9
AKAP1
AKAP10
AKAP11
AKAP12
AKAP14
AKAP17A
AKAP2
AKAP6
AKAP7
AKAP8L
AKAP9
AKIP1
AKIRIN1
AKNA
AKR1A1
AKR1B1
AKR1C1
AKR1C2
AKR1C4
AKT1
AKT1S1
AKT3
AKTIP
AL117485
AL360260
AL833346
ALAD
ALAS1
ALB
ALCAM
ALDH18A1
ALDH1A1
ALDH1A2
ALDH1A3
ALDH1L1
ALDH1L2
ALDH2
ALDH3A1
ALDH3A2
ALDH3B1
ALDH3B2
ALDH4A1
ALDOA
ALDOC
ALG3
ALG8
ALKBH2
ALKBH5
ALKBH6
ALKBH7
ALKBH8
ALOX15
ALOXE3
ALS2
ALS2CL
ALS2CR8 (CARF)
AMACR
AMBRA1
AMDHD2
AMFR
AMH
AMHR2
AMIGO2
AMOT
AMOTL1
AMOTL2
AMPD2
AMPD3
AMPH
AMT
AMZ2
ANAPC11
ANAPC15
ANAPC16
ANAPC4
ANAPC5
ANG
ANGEL2
ANGPT1
ANGPTL1
ANGPTL2
ANGPTL3
ANGPTL4
ANK2
ANK3
ANKAR
ANKDD1A
ANKDD1B
ANKHD1
ANKLE2
ANKMY1
ANKMY2
ANKRD10
ANKRD12
ANKRD13A
ANKRD13B
ANKRD13C
ANKRD13D
ANKRD16
ANKRD18A
ANKRD19P
ANKRD20A11P
ANKRD24
ANKRD27
ANKRD28
ANKRD30A
ANKRD30B
ANKRD32
ANKRD34B
ANKRD35
ANKRD36
ANKRD40
ANKRD42
ANKRD45
ANKRD46
ANKRD50
ANKRD53
ANKRD65
ANKRD66
ANKRD7
ANKS1A
ANKS3
ANKS6
ANKZF1
ANO1
ANO4
ANO5
ANO6
ANO8
ANP32A-IT1
ANP32E
ANTXR1
ANTXR2
ANXA1
ANXA10
ANXA2
ANXA2P1
ANXA2P2
ANXA2P3
ANXA4
ANXA6
ANXA7
ANXA8
ANXA8L2
AOC2
AOC3
AOX1
AP1B1
AP1G2
AP1M2
AP1S1
AP1S2
AP2A2
AP2B1
AP2M1
AP2S1
AP3B1
AP3B2
AP3D1
AP3M1
AP3M2
AP3S2
AP4B1
AP4E1
AP4M1
AP4S1
AP5M1
AP5Z1
APBA2
APBA3
APBB1
APBB2
APBB3
APC2
APCDD1
APEH
APEX1
API5
APLF
APLN
APLP2
APMAP
APOA2
APOBEC3A_B
APOBEC3C
APOBEC3D
APOBEC3F
APOBEC3G
APOBEC4
APOC1
APOC1P1
APOC3
APOC4-APOC2
APOD
APOE
APOF
APOH
APOL1
APOLD1
APOM
APOO
APP
APPL2
APRT
APTX
AQP1
AQP10
AQP3
AQP5
AQP9
AR
ARAP1
ARAP3
ARCN1
ARF1
ARF5
ARF6
ARFGAP1
ARFGAP3
ARFGEF1
ARFIP2
ARFRP1
ARHGAP10
ARHGAP11B
ARHGAP12
ARHGAP17
ARHGAP19-SLIT1
ARHGAP20
ARHGAP21
ARHGAP22
ARHGAP23
ARHGAP24
ARHGAP28
ARHGAP32
ARHGAP33
ARHGAP39
ARHGAP44
ARHGAP5
ARHGAP8
ARHGDIA
ARHGDIG
ARHGEF1
ARHGEF10L
ARHGEF16
ARHGEF17
ARHGEF19
ARHGEF2
ARHGEF25
ARHGEF26
ARHGEF28
ARHGEF3
ARHGEF38
ARHGEF4
ARHGEF40
ARHGEF9
ARID1A
ARID1B
ARID2
ARID3A
ARID4A
ARIH2
ARL1
ARL10
ARL14EP
ARL2BP
ARL4C
ARL4D
ARL5A
ARL6IP6
ARL8B
ARMC1
ARMC12
ARMC3
ARMC5
ARMC8
ARMCX1
ARMCX2
ARMCX4
ARNT
ARNTL
ARPC2
ARPC3
ARPC5L
ARPP19
ARRDC1
ARRDC2
ARRDC3
ARSA
ARSF
ARSH
ARSJ
ARSK
ARTN
ARVCF
AS3MT
ASAH1
ASAP1
ASB1
ASB14
ASB2
ASB3
ASB8
ASCC1
ASCL2
ASF1A
ASF1B
ASH2L
ASIC2
ASIC3
ASL
ASMTL
ASNS
ASPA
ASPG
ASPH
ASPHD1
ASPM
ASPN
ASPSCR1
ASRGL1
ASS1
ASUN
ASXL1
ASXL3
ATAD1
ATAD2B
ATAD3A
ATAD3B
ATAD3C
ATAT1
ATCAY
ATE1
ATF2
ATF3
ATF4
ATF5
ATF6
ATF7IP
ATG12
ATG14
ATG2A
ATG4B
ATG4D
ATG5
ATG9B
ATL2
ATMIN
ATN1
ATOH7
ATOH8
ATP10D
ATP11A
ATP11B
ATP11C
ATP13A1
ATP13A2
ATP13A3
ATP1A1
ATP1A2
ATP1A4
ATP1B1
ATP1B2
ATP1B3
ATP2A2
ATP2A3
ATP2B1
ATP2B4
ATP2C1
ATP2C2
ATP5A1
ATP5C1
ATP5D
ATP5E
ATP5G1
ATP5G2
ATP5G3
ATP5I
ATP5J2
ATP6AP1
ATP6AP2
ATP6V0A4
ATP6V0B
ATP6V0D2
ATP6V0E2
ATP6V1B1
ATP6V1C2
ATP6V1E1
ATP6V1E2
ATP6V1G1
ATP6V1G2
ATP6V1H
ATP7B
ATP8A1
ATP8A2
ATP8B5P
ATP9B
ATPAF2
ATPIF1
ATR
ATRAID
ATRIP
ATRNL1
ATXN1
ATXN10
ATXN1L
ATXN2
ATXN2L
ATXN3
ATXN7L2
AUP1
AURKA
AURKAPS1
AURKB
AUTS2
AVEN
AVPI1
AXIN1
AXIN2
AXL
AZI1
B2M
B3GALNT1
B3GALT2
B3GALT4
B3GALT6
B3GALTL
B3GAT1
B3GAT3
B3GNT4
B3GNT5
B3GNT8
B3GNT9
B3GNTL1
B4GALNT1
B4GALNT4
B4GALT1
B4GALT3
B4GALT5
B4GALT6
B9D1
BABAM1
BACH2
BAG4
BAG6
BAGE
BAI2
BAI3 (ADGRB3)
BAIAP2
BAIAP2L1
BAIAP2L2
BAIAP3
BANK1
BANP
BAP1
BARD1
BARHL2
BARX1
BATF
BAX
BAZ2A
BBC3
BBS1
BBS10
BBS12
BBS2
BBS4
BBS9
BBX
BC009321
BC010186
BC016035
BC017398
BC018166
BC018779
BC019880
BC021736
BC022047
BC022056
BC023516
BC030152
BC032910
BC033949
BC034684
BC034827
BC035340
BC035647
BC036382
BC038574
BC039452
BC039500
BC039675
BC040898
BC041434
BC042590
BC042823
BC043188
BC043220
BC044310
BC044596
BC044608
BC045731
BC045757
BC045789
BC046187
BC047484
BC047626
BC048192
BC048998
BC049825
BC050344
BC051721
BC051760
BC052241
BC053580
BC054514
BC062753
BC064148
BC067230
BC067347
BC067356
BC067907
BC069809
BC070106
BC072410
BC073780
BC080587
BC080605
BC090058
BC101234
BC112270
BC122864
BC125159
BC128546
BC132949
BC140723
BC150162
BCAM
BCAP29
BCAR1
BCAR3
BCAS4
BCAT2
BCCIP
BCHE
BCKDHA
BCKDK
BCL11A
BCL2
BCL2L1
BCL2L11
BCL2L12
BCL2L13
BCL7B
BCL9
BCLAF1
BCO2
BCOR
BCORL1
BCRP2
BCRP3
BCS1L
BDH1
BDH2
BDNF
BDP1
BEAN1
BEND3
BEND3P3
BEND4
BEND5
BEND6
BEST4
BEX1
BEX2
BEX4
BGN
BHLHA15
BHMT2
BICD1
BICD2
BIK
BIN1
BIN3
BIRC5
BIRC7
BIVM
BLCAP
BLMH
BLNK
BLOC1S1
BLOC1S3
BLOC1S4
BLOC1S5
BLZF1
BMF
BMI1
BMP1
BMP2
BMP4
BMP5
BMP7
BMP8A
BMP8B
BMPR1A
BMPR1B
BMX
BNC2
BNIP2
BNIP3L
BNIPL
BOC
BOD1
BOLA2
BOLA3
BOP1
BPGM
BPHL
BPIFA4P
BPTF
BRAT1
BRD8
BRD9
BRE
BRF1
BRI3
BRICD5
BRIX1
BRMS1
BROX
BRSK2
BSDC1
BSG
BSPRY
BST2
BTBD10
BTBD2
BTBD3
BTBD6
BTBD7
BTBD9
BTF3L4
BTG2
BTG3
BTK
BTN2A1
BTN2A3P
BUB1
BUB1B
BUB3
BUD13
BVES
BX248778
BX648763
BYSL
BZRAP1
BZW1
C10orf111
C10orf112
C10orf114
C10orf137
C10orf2
C10orf53
C10orf54
C10orf55
C10orf68
C10orf76
C10orf82
C10orf95
C10orf99
C11orf35
C11orf45
C11orf48
C11orf54
C11orf70
C11orf71
C11orf80
C11orf83
C11orf85
C11orf93
C11orf95
C12orf10
C12orf23
C12orf29
C12orf43
C12orf45
C12orf52
C12orf57
C12orf73
C12orf75
C12orf76
C14orf159
C14orf183
C14orf2
C14orf28
C14orf37
C14orf39
C14orf79
C14orf80
C14orf93
C15orf32
C15orf40
C15orf41
C15orf48
C15orf52
C15orf56
C15orf59
C15orf61
C16orf13
C16orf45
C16orf58
C16orf59
C16orf62
C16orf70
C16orf71
C16orf74
C16orf80 (CFAP20)
C16orf85
C16orf86
C16orf89
C16orf93
C16orf95
C16orf96
C17orf104
C17orf47
C17orf51
C17orf58
C17orf62
C17orf70
C17orf72
C17orf89
C17orf96
C18orf25
C19orf10
C19orf12
C19orf18
C19orf24
C19orf33
C19orf43
C19orf45
C19orf47
C19orf48
C19orf54
C19orf60
C19orf70
C19orf71
C19orf73
C1GALT1
C1orf106
C1orf122
C1orf131
C1orf158
C1orf159
C1orf168
C1orf170
C1orf189
C1orf194
C1orf204
C1orf228
C1orf229
C1orf35
C1orf43
C1orf51
C1orf53
C1orf54
C1orf64
C1orf86
C1QBP
C1QL1
C1QTNF1
C1QTNF3
C1QTNF6
C1QTNF9B
C2
C20orf112 (NOL4L)
C20orf194
C20orf201
C20orf26
C20orf27
C20orf96
C21orf33
C21orf58
C21orf59
C21orf91
C22orf23
C22orf43
C2CD2
C2CD2L
C2CD4C
C2CD4D
C2CD5
C2orf15
C2orf40
C2orf43
C2orf72
C2orf73
C2orf82
C2orf88
C3orf18
C3orf35
C3orf37 (HMCES)
C3orf55
C3orf62
C3orf67
C3orf70
C4B_2
C4BPB
C4orf19
C4orf21
C4orf33
C4orf46
C4orf47
C4orf48
C5
C5orf30
C5orf34
C5orf38
C5orf42
C5orf49
C5orf55
C5orf63
C6orf10
C6orf118
C6orf136
C6orf195
C6orf201
C6orf211
C6orf222
C6orf70
C6orf89
C7
C7orf10 (SUGCT)
C7orf31
C7orf41
C7orf43
C7orf49
C7orf50
C7orf55
C7orf60
C8B
C8G
C8orf15
C8orf31
C8orf34
C8orf46
C8orf58
C8orf59
C8orf82
C9
C9orf117
C9orf139
C9orf142
C9orf152
C9orf153
C9orf163
C9orf169
C9orf171
C9orf173
C9orf24
C9orf3
C9orf43
C9orf69
C9orf9
C9orf91
C9orf96
CA11
CA12
CA14
CA4
CAB39
CABC1
CABP1
CABP4
CABS1
CABYR
CACFD1
CACHD1
CACNA1C
CACNA1D
CACNA1H
CACNA2D1
CACNA2D3
CACNB1
CACNB2
CACNB3
CACNB4
CACNG6
CADM1
CALCOCO1
CALCOCO2
CALD1
CALHM2
CALM1
CALML3
CALR
CALR3
CALU
CAMK1
CAMK1D
CAMK1G
CAMK2B
CAMK2D
CAMK2G
CAMK2N2
CAMKK2
CAMKV
CAMSAP2
CAMSAP3
CAMTA1
CAND1
CAND2
CANT1
CANX
CAP1
CAP2
CAPG
CAPN1
CAPN10
CAPN12
CAPN5
CAPN6
CAPNS1
CAPNS2
CAPRIN1
CAPRIN2
CAPS2
CAPSL
CAPZA2
CAPZB
CARD14
CARD16
CARD6
CARD8
CARKD
CARM1
CARNS1
CARS2
CASC4
CASKIN1
CASP1
CASP8
CASP9
CASQ1
CASQ2
CAST
CAT
CATSPER2
CATSPER2P1
CATSPER4
CATSPERB
CATSPERD
CAV1
CAV2
CBFA2T2
CBLB
CBLC
CBLL1
CBLN4
CBR3
CBR4
CBS
CBWD2
CBWD3
CBWD5
CBX2
CBX3
CBX4
CBX6
CBX7
CBX8
CC2D1B
CC2D2A
CCBE1
CCBL1
CCDC107
CCDC108
CCDC110
CCDC111
CCDC112
CCDC114
CCDC115
CCDC12
CCDC125
CCDC129
CCDC13
CCDC135
CCDC136
CCDC14
CCDC150
CCDC154
CCDC158
CCDC159
CCDC17
CCDC177
CCDC178
CCDC18
CCDC180
CCDC181
CCDC22
CCDC25
CCDC28B
CCDC3
CCDC30
CCDC39
CCDC40
CCDC41 (CEP83)
CCDC42B
CCDC50
CCDC54
CCDC57
CCDC58
CCDC60
CCDC62
CCDC64
CCDC64B
CCDC66
CCDC68
CCDC69
CCDC74A
CCDC78
CCDC79
CCDC8
CCDC80
CCDC82
CCDC83
CCDC85A
CCDC85B
CCDC88A
CCDC88B
CCDC88C
CCDC89
CCDC90B
CCDC91
CCDC92
CCIN
CCK
CCKAR
CCL11
CCL18
CCL21
CCL25
CCL28
CCNA2
CCNB1
CCNB1IP1
CCNB2
CCND2
CCND3
CCNDBP1
CCNE2
CCNG1
CCNJL
CCNL1
CCNL2
CCPG1
CCR6
CCRL1
CCS
CCSER
CCSER1
CCT2
CCT3
CCT4
CCT5
CCT6A
CCT6P3
CD151
CD163L1
CD177
CD200
CD207
CD248
CD274
CD276
CD300LG
CD320
CD36
CD38
CD40
CD44
CD46
CD47
CD55
CD59
CD72
CD74
CD81
CD82
CD83
CD9
CD99L2
CDADC1
CDC14B
CDC14C
CDC16
CDC20
CDC20B
CDC25A
CDC25C
CDC27
CDC34
CDC37L1
CDC42
CDC42BPA
CDC42EP3
CDC42EP4
CDC45
CDC6
CDCA2
CDCA3
CDCA5
CDCA7L
CDCA8
CDCP1
CDH12
CDH15
CDH2
CDH23
CDH3
CDH7
CDH8
CDHR1
CDHR3
CDHR4
CDIP1
CDK1
CDK10
CDK13
CDK16
CDK18
CDK19
CDK3
CDK4
CDK5
CDK5R1
CDK5RAP1
CDK5RAP2
CDK5RAP3
CDK7
CDK8
CDKL1
CDKN1C
CDKN2A
CDKN2AIP
CDKN2AIPNL
CDKN3
CDO1
CDR2L
CDRT15P1
CDS2
CDT1
CDYL
CEACAM1
CEACAM19
CEBPB
CECR1
CECR2
CEL
CELA3B
CELF2
CELF5
CELSR1
CELSR2
CELSR3
CEMP1
CEND1
CENPA
CENPE
CENPF
CENPM
CENPN
CENPO
CENPQ
CENPT
CEP104
CEP112
CEP120
CEP170B
CEP19
CEP290
CEP350
CEP41
CEP55
CEP57
CEP57L1
CEP68
CEP70
CEP85
CEP85L
CERCAM
CERK
CERS1
CERS3
CERS4
CES1
CES1P1
CES2
CES3
CETN2
CFH
CFL1
CFL2
CFP
CGGBP1
CGREF1
CGRRF1
CHAD
CHCHD1
CHCHD4
CHCHD5
CHD1L
CHD5
CHD6
CHD8
CHD9
CHDC2
CHDH
CHERP
CHFR
CHGB
CHI3L1
CHID1
CHIT1
CHKB
CHKB-CPT1B
CHMP1A
CHMP1B
CHMP3
CHMP4B
CHMP4C
CHMP7
CHN1
CHN2
CHP2
CHPF2
CHPT1
CHRAC1
CHRD
CHRDL1
CHRFAM7A
CHRM5
CHRNA5
CHRNA7
CHRNB1
CHST11
CHST15
CHST2
CHST3
CHST4
CHST6
CHST8
CHST9
CHTF18
CHTOP
CHURC1
CHURC1-FNTB
CIAPIN1
CIB2
CIB3
CIDEB
CIDEC
CINP
CIR1
CIRH1A (UTP4)
CISD3
CISH
CIT
CITED1
CITED4
CIZ1
CKAP2L
CKAP5
CKM
CKMT1B
CKMT2
CKS1B
CLASP1
CLCA2
CLCN5
CLCN7
CLCNKB
CLDN11
CLDN15
CLDN3
CLDN8
CLDND1
CLEC18A
CLEC18B
CLEC2D
CLEC3B
CLEC9A
CLIC3
CLIC4
CLIC6
CLINT1
CLIP1
CLIP2
CLIP3
CLIP4
CLK3
CLMP
CLN3
CLN5
CLN6
CLNK
CLPP
CLTA
CLU
CLUAP1
CLUH
CLVS2
CMC1
CMC4
CMKLR1
CMPK1
CMTM4
CMTM5
CMTM7
CNIH2
CNKSR1
CNN1
CNN2
CNN3
CNNM2
CNNM3
CNOT10
CNOT11
CNOT3
CNOT4
CNOT6
CNOT7
CNPY2
CNPY4
CNR1
CNRIP1
CNTFR
CNTLN
CNTN1
CNTNAP1
CNTRL
COA4
COASY
COBL
COBLL1
COCH
COG3
COG4
COG6
COL10A1
COL11A1
COL11A2
COL17A1
COL18A1
COL21A1
COL23A1
COL25A1
COL27A1
COL28A1
COL2A1
COL4A3BP
COL4A6
COL6A1
COL6A2
COL6A3
COL8A2
COL9A2
COLEC10
COLEC11
COLEC12
COMMD6
COMP
COMT
COMTD1
COPE
COPG1
COPS2
COPS5
COPS6
COPS7B
COPZ2
COQ10A
COQ10B
COQ4
COQ5
COQ9
CORO1B
CORO1C
CORO2A
CORO2B
CORO7
CORO7-PAM16
CORT
COX14
COX16
COX4I1
COX5A
COX6A1
COX7A1
CPA1
CPA6
CPAMD8
CPD
CPED1
CPLX1
CPNE3
CPNE4
CPNE5
CPNE6
CPNE7
CPNE8
CPPED1
CPQ
CPSF1
CPSF3L
CPSF6
CPSF7
CPT1B
CPVL
CPXM1
CRABP1
CRABP2
CRAT
CRB2
CRB3
CRCP
CREB3L4
CREBRF
CREG1
CRELD1
CRELD2
CREM
CRHBP
CRHR1-IT1
CRIM1
CRIP3
CRIPAK
CRISPLD2
CRK
CROCC
CROT
CRSP8P
CRTAC1
CRTAP
CRTC2
CRTC3
CRY2
CRYAB
CRYBA2
CRYBA4
CRYGS
CRYZ
CSAD
CSDC2
CSDE1
CSE1L
CSF1
CSF2RA
CSGALNACT1
CSK
CSNK1D
CSNK1G2
CSNK1G3
CSNK2B
CSPG4
CSPG5
CSPP1
CSRNP1
CSRNP3
CSRP1
CST2
CST3
CSTA
CSTF3
CTAGE4
CTAGE5
CTAGE9
CTBP1
CTCF
CTDSP2
CTDSPL2
CTF1
CTHRC1
CTIF
CTLA4
CTNNAL1
CTNNB1
CTNND1
CTNND2
CTSB
CTSH
CTTN
CTTNBP2
CTU1
CTU2
CUL1
CUL2
CUL7
CUTA
CUX1
CWC22
CWC27
CWF19L2
CX3CL1
CXADRP2
CXCL11
CXCL12
CXCL13
CXCL14
CXCL17
CXCL6
CXCR2
CXCR2P1
CXCR7
CXorf22
CXorf30
CXorf38
CXorf48
CXorf57
CXXC1
CYB561A3
CYB561D2
CYB5B
CYB5D1
CYB5D2
CYB5R2
CYB5R3
CYBA
CYBRD1
CYC1
CYFIP1
CYFIP2
CYHR1
CYLD
CYP11A1
CYP27A1
CYP27B1
CYP27C1
CYP2D7P1
CYP2E1
CYP2J2
CYP2R1
CYP2S1
CYP2W1
CYP3A5
CYP3A7
CYP46A1
CYP4B1
CYP4F12
CYP4F22
CYP4F30P
CYP51A1
CYS1
CYSTM1
CYTH1
CYTH3
CYTL1
CYYR1
D2HGDH
DAAM2
DAB1
DAB2IP
DACT1
DACT3
DAGLB
DAK (TKFC)
DAP
DAP3
DAPK1
DAPK3
DAPL1
DAPP1
DARS
DAZ4
DAZAP1
DAZAP2
DBC1
DBN1
DBNDD1
DBNDD2
DBR1
DCAF12L2
DCAF13
DCAF4
DCAF4L1
DCAF6
DCAF8
DCAKD
DCBLD1
DCBLD2
DCC
DCDC2B
DCHS1
DCHS2
DCLRE1C
DCN
DCP2
DCST2
DCTN1
DCTN6
DCUN1D2
DCUN1D4
DCUN1D5
DCXR
DDAH1
DDB1
DDB2
DDHD1
DDHD2
DDI2
DDIT4
DDIT4L
DDO
DDR2
DDRGK1
DDT
DDTL
DDX11L1
DDX12P
DDX18
DDX19A
DDX19B
DDX24
DDX26B
DDX39A
DDX39B
DDX3X
DDX3Y
DDX41
DDX42
DDX47
DDX49
DDX54
DDX55
DDX6
DDX60
DEAF1
DECR1
DECR2
DEF8
DEFB1
DEFB132
DEK
DENND1A
DENND1B
DENND2C
DENND3
DENND5A
DENND5B
DENND6A
DEPDC1B
DEPDC5
DEPDC7
DEPTOR
DERA
DERL1
DES
DESI1
DESI2
DFFA
DFFB
DFNA5
DFNB31
DGAT1
DGCR6L
DGCR8
DGKA
DGKD
DGKE
DGKH
DGKZ
DHCR24
DHPS
DHRS11
DHRS12
DHRS3
DHRS4
DHRS4L2
DHX15
DHX16
DHX29
DHX30
DHX32
DHX33
DHX34
DHX36
DHX37
DHX40
DHX57
DHX58
DHX9
DIAPH1
DIAPH3
DICER1
DIO1
DIP2A
DIP2B
DIP2C
DIRAS3
DIRC2
DISC1
DIXDC1
DKC1
TPTE2P2
ZCCHC2
PABPC3
DKK3
DL491896
DLAT
DLEU1
DLG1
DLG3
DLG4
DLG5
DLGAP1
DLGAP2
[truncated: 6,188 more rows]

## Sheet: Table S2
Supplemental Table S2. Genes for which mRNA abundance was increased or decreased in patients with Gleason score 7 tumours who experienced BCR, compared with those who remained BCR-free
AARS
ABCA3
ABCC4
ABHD12
ABHD2
ABR
ACAA2
ACACA
ACACB
ACAD8
ACIN1
ACLY
ACN9 (SDHAF3)
ACO1
ACOT1
ACOT11
ACOT2
ACOT9
ACRC
ACSF2
ACSL4
ACSM1
ACTA2
ACTG2
ACTN1
ACTN4
ACTR1A
ADAM15
ADAM2
ADAM21
ADAM7
ADAMDEC1
ADAMTSL3
ADCY10P1
ADCY5
ADCY9
ADD1
ADIPOR1
ADIRF
ADRA1A
ADRA1D
ADRB1
ADSSL1
AEBP2
AES
AGAP1
AGPAT1
AGPS
AHDC1
AIDA
AIFM1
AIMP2
AJUBA
AK5
AKAP11
AKAP2
AKAP6
AKR1B1
ALAD
ALB
ALCAM
ALDH1A2
ALDH1A3
ALDH3A2
ALDH3B2
ALDOA
ALG8
ALKBH5
ALKBH6
ALKBH8
ALOX15
ALS2CR8 (CARF)
AMACR
AMBRA1
AMOTL1
AMT
ANAPC15
ANGPT1
ANKMY1
ANKRD13A
ANKRD13D
ANKRD27
ANKRD36
ANKRD40
ANKS6
ANO1
ANO4
ANO5
ANTXR1
ANTXR2
ANXA2
ANXA2P1
ANXA4
ANXA6
AOC3
AOX1
AP2B1
AP2M1
AP4S1
APBB1
APCDD1
APLF
APOBEC3G
APOF
ARFIP2
ARHGAP17
ARHGAP20
ARHGAP28
ARHGEF17
ARHGEF25
ARHGEF26
ARHGEF38
ARHGEF9
ARL6IP6
ARMCX2
ARMCX4
ARSJ
ASAP1
ASB1
ASB2
ASB8
ASPM
ASPN
ASRGL1
ASXL3
ATAD1
ATE1
ATF7IP
ATN1
ATP10D
ATP11A
ATP11B
ATP1A2
ATP2A2
ATP2B4
ATP6V1E1
ATP7B
ATP9B
ATXN1
ATXN1L
AURKA
AUTS2
AVPI1
AXIN2
B3GALT2
B3GAT1
B3GNT5
B4GALT1
B4GALT3
B4GALT6
BAG4
BARD1
BBS1
BCAP29
BCL11A
BCL2
BCL7B
BCL9
BCO2
BCORL1
BDH1
BEND4
BEX2
BHLHA15
BICD1
BICD2
BIK
BIN1
BIN3
BLCAP
BLOC1S4
BMP1
BMP8B
BNC2
BNIP3L
BOC
BPIFA4P
BSPRY
BST2
BTBD3
BTBD7
BUB1
BUB1B
BUD13
BYSL
C10orf55
C11orf70
C12orf45
C14orf159
C14orf28
C14orf79
C14orf93
C15orf41
C15orf48
C16orf13
C16orf45
C16orf80 (CFAP20)
C16orf96
C17orf58
C18orf25
C19orf43
C19orf47
C19orf54
C1orf54
C2
C20orf112 (NOL4L)
C20orf194
C21orf91
C2orf72
C3orf37 (HMCES)
C4orf46
C4orf47
C5orf30
C6orf89
C7orf10 (SUGCT)
C8orf34
C8orf46
C9orf153
C9orf3
CA11
CACHD1
CACNA1C
CACNA1D
CACNA1H
CACNA2D1
CACNA2D3
CACNB4
CADM1
CALCOCO1
CAMK2B
CAMK2G
CAMKK2
CAMSAP2
CANX
CAP2
CAPN1
CAPZB
CARD16
CARD6
CARS2
CASP8
CASP9
CAV1
CBS
CBX3
CBX6
CBX7
CC2D2A
CCBE1
CCDC110
CCDC112
CCDC115
CCDC12
CCDC178
CCDC25
CCDC41 (CEP83)
CCDC60
CCDC68
CCDC82
CCNA2
CCNB1
CCND2
CCNDBP1
CCNG1
CD248
CD40
CD81
CD82
CD99L2
CDADC1
CDC14C
CDC42
CDC42EP3
CDC6
CDK1
CDK5RAP2
CDK7
CDKN1C
CDKN3
CDS2
CECR2
CELSR1
CENPE
CENPF
CENPO
CEP120
CEP290
CEP68
CERCAM
CERS4
CES1P1
CES2
CETN2
CGGBP1
CGREF1
CHD1L
CHD8
CHDH
CHI3L1
CHIT1
CHMP1B
CHMP4B
CHMP4C
CHN2
CHRAC1
CHRDL1
CHRNA5
CHRNA7
CHST4
CHST6
CHST9
CHURC1
CIB2
CIDEB
CIRH1A (UTP4)
CIT
CKMT2
CLASP1
CLDN8
CLIP1
CLIP4
CLU
CLUAP1
CMC4
CNN1
CNNM2
CNNM3
CNTRL
COCH
COG4
COL17A1
COL27A1
COL28A1
COL4A3BP
COL4A6
COL6A1
COL6A2
COLEC10
COLEC12
COMMD6
COMP
COPS7B
COPZ2
COQ10A
COQ9
COX14
COX4I1
COX7A1
CPA6
CPAMD8
CPNE3
CPT1B
CRCP
CRIPAK
CRISPLD2
CRK
CRTC3
CRY2
CRYAB
CSAD
CSPG4
CSRP1
CST3
CTCF
CTDSP2
CTIF
CTLA4
CTNNAL1
CTSH
CTTN
CWC27
CWF19L2
CX3CL1
CXADRP2
CXCL11
CXorf38
CYB561A3
CYB5B
CYB5R2
CYFIP2
CYLD
CYP27A1
CYP2J2
CYP3A5
CYP3A7
CYTH3
DAB2IP
DAK (TKFC)
DAPK1
DAZ4
DBNDD2
DBR1
DCAKD
DCBLD2
DCTN1
DDX19B
DDX24
DDX26B
DDX3X
DDX3Y
DDX47
DDX54
DDX6
DDX60
DENND2C
DEPDC5
DES
DESI2
DFFB
DGCR8
DGKA
DGKE
DGKH
DGKZ
DHRS11
DHRS12
DHRS3
DHX16
DHX32
DIAPH1
DIP2C
DISC1
DIXDC1
DKK3
DLG4
DLG5
DLGAP1
DLGAP5
DLST
DMD
DMGDH
DMKN
DMTN
DNAAF1
DNAH5
DNAJB5
DNAJB9
DNAJC10
DNAJC12
DNAJC15
DNAJC9
DNASE2B
DNM1L
DNMT3B
DOCK1
DOCK2
DOCK3
DOCK4
DOK4
DOPEY1
DPF2
DPY19L2P4
DPYD
DPYSL3
DRAM1
DSC3
DUOX1
DUOX2
DUOXA1
DUSP3
DVL2
DYNC1LI2
DYNLT3
DYSF
E2F2
E2F3
E2F5
E4F1
EARS2
EBF4
ECI2
ECT2
EDF1
EDNRA
EED
EEF1E1
EFCAB1
EFEMP1
EFEMP2
EFHC2
EFHD2
EFNA5
EFS
EGF
EGFR
EHBP1L1
EIF2AK1
EIF4E3
EIF4EBP1
EIF4EBP2
EIF4ENIF1
EIF4G2
EIF4H
EIF5AL1
ELAVL2
ELF4
ELFN2
ELMO2
ELP5
EMC8
EML2
ENC1
ENGASE
ENO2
ENOX1
ENPP3
ENTPD5
EP400
EPAS1
EPB41L1
EPB41L4B
EPC1
EPCAM
EPHA6
EPHB6
EPN2
EPS8
EPT1
ERAP1
ERC1
ERCC6L2
ERG
ESRP2
ETV5
ETV6
EWSR1
EXOC6
EXT1
EYA4
EZH1
EZH2
F2RL2
F5
FABP3
FAHD2B
FAM111A
FAM111B
FAM117B
FAM120B
FAM120C
FAM122A
FAM127B
FAM136A
FAM13B
FAM160B2
FAM162A
FAM178A (SLF2)
FAM184A
FAM217B
FAM221A
FAM227A
FAM35A
FAM46A
FAM46C
FAM47E
FAM53B
FAM72B
FAM72D
FAM73B
FAM78A
FAM83B
FAM84B
FAM96A
FANCD2
FANCI
FAP
FARS2
FAT2
FBP1
FBXL12
FBXL17
FBXL2
FBXL20
FBXO21
FBXO3
FBXO32
FBXO45
FBXO7
FCGR3B
FCGRT
FEM1B
FES
FGF10
FGF2
FGFR1
FGFR2
FHL2
FKBP11
FLII
FLNA
FLRT3
FMO5
FMR1
FNTB
FOXJ2
FOXJ3
FOXO4
FOXP4
FOXQ1
FRAS1
FRMD6
FRMPD2P1
FTH1
FUT10
FUT4
FYCO1
FZD1
GABRE
GABRP
GAL
GALNT10
GALNT3
GALNT5
GALNT7
GAREM
GARS
GATA3
GATS
GCNT1
GCNT4
GCOM1
GDF15
GDPD1
GGCT
GGT1
GGT3P
GGT7
GGT8P
GHITM
GID4
GIT2
GJB1
GLIS3
GLTSCR2
GLYATL1
GLYR1
GMNC
GMPPA
GNA11
GNAL
GNAO1
GNB2
GNB5
GNG11
GNL3
GNPDA1
GNPNAT1
GOLM1
GOLPH3L
GOPC
GPATCH1
GPC1
GPD1L
GPNMB
GPR124 (ADGRA2)
GPR146
GPR160
GPR161
GPR37
GPR39
GPRASP1
GPRC5B
GRAMD1A
GRIK2
GRIP1
GRPR
GRSF1
GSDMB
GSE1
GSR
GSTM1
GSTM3
GSTM4
GSTM5
GSTP1
GTF3C5
GUCY1A3
GUSB
GYG1
GYLTL1B
HABP4
HAT1
HBB
HCFC2
HCG4
HDAC9
HDGFRP3
HDHD1 (PUDP)
HEATR6
HEBP2
HELQ
HEY2
HFE
HHAT
HIATL2 (MFSD14C)
HINFP
HIPK2
HIPK3
HIST1H1B
HIST1H2BK
HIST1H4B
HIST3H2A
HJURP
HK1
HLA-DMB
HLA-DOA
HLF
HMG20A
HMGN4
HMGN5
HMMR
HOMER1
HOXA13
HOXB2
HOXC6
HOXD10
HOXD13
HPN
HSD17B4
HSD3B7
HSDL1
HSDL2
HSP90B1
HSPB6
HSPD1
HTRA1
HYI
HYLS1
ICA1
ICAM3
ID1
IDH3A
IDS
IFFO2
IFI30
IFI6
IFITM3
IFNAR1
IFT122
IFT43
IFT46
IGSF3
IL11
IL17RC
IL5RA
ILKAP
ILVBL
IMPDH2
INF2
INPP5A
INPP5F
INSR
IQCA1
IQSEC2
IRAK1BP1
IRF2
IRF3
ISL1
ISYNA1
ITFG2
ITGA2
ITGA9
ITGAX
ITGB1BP2
ITGB2
ITGB4
ITGB6
ITGBL1
ITIH5
ITM2C
ITPA
ITSN1
JARID2
KANK1
KANSL3
KAT6B
KAT7
KAT8
KBTBD3
KCNAB1
KCNG1
KCNG3
KCNJ11
KCNMA1
KCNMB1
KCNMB3
KCNQ5
KCNS3
KCTD1
KCTD6
KDELR2
KDM2A
KIAA0101
KIAA0319L
KIAA0430
KIAA1009 (CEP162)
KIAA1244 (ARFGEF3)
KIAA1468
KIAA1644
KIAA1671
KIAA1704 (GPALPP1)
KIAA1967 (CCAR2)
KIAA2026
KIF11
KIF15
KIF2A
KIF4A
KIF4B
KLF8
KLHL13
KLHL18
KLHL2
KLHL29
KLHL3
KLHL30
KLHL42
KLHL7
KLHL8
KLK12
KMT2A
KPNA2
KPNA4
KRT14
KRT15
KRT18
KRT19
KYNU
L3MBTL4
LACTB
LAMA3
LAMB1
LAMB2
LAMB3
LAMP3
LARGE
LARP4
LAS1L
LASP1
LAYN
LBH
LCA5
LCAT
LCLAT1
LDB1
LDB3
LDHB
LEPREL4 (P3H4)
LGALS1
LGALS17A
LGALS3
LIMCH1
LIMK2
LINC00893
LINC00950
LIX1L
LMNA
LMNB1
LMO4
LOC202181
LOC256880
LOC374443
LOC441204
LOC728024
LONRF3
LPAR1
LPHN1 (ADGRL1)
LPIN1
LRIG1
LRP11
LRP1B
LRP4
LRRC36
LRRC7
LRRIQ1
LRRK2
LSM1
LSS
LUZP1
LYAR
M6PR
MAD2L2
MADD
MAGI2
MAGI3
MAL2
MALT1
MAML1
MAML2
MAMLD1
MAN2B1
MANEAL
MAOB
MAP1A
MAP2
MAP3K3
MAP3K7
MAP4K4
MAP7
MAPKBP1
MARCH1
MARCH2
MARCH3
MARS2
MARVELD1
MAST4
MAU2
MAVS
MAX
MBD1
MBD5
MBNL2
MBOAT2
MBTPS1
MC1R
MCCC2
MCM3
MCMDC2
MCOLN2
MCRS1
MCTP1
MDC1
MDM1
ME3
MECP2
MED15
MED20
MED6
MEF2D
MEIS2
MEIS3
MELK
MEMO1
METAP1D
METTL24
METTL4
MFN2
MGAT4A
MGMT
MIA3
MICALCL
MICALL1
MICU2
MID1
MINA
MINK1
MIOS
MIPEP
MIR4697HG
MITF
MKI67
MLF1IP (CENPU)
MLH3
MOB2
MON1B
MORC3
MPC2
MPDZ
MPL
MPP2
MPP5
MPP6
MPPED2
MPRIP
MPZL2
MR1
MRGPRF
MRPL10
MRPL34
MRPL37
MRPS31
MRPS6
MRVI1
MS4A8
MSL3
MSL3P1
MSR1
MSRA
MSRB3
MT1X
MTAP
MTHFD1L
MTHFD2
MTHFD2L
MTHFR
MTIF2
MTM1
MTO1
MTSS1
MTSS1L
MTUS1
MUL1
MUS81
MXD3
MXI1
MYC
MYH11
MYL6
MYL9
MYO10
MYO15B
MYO1C
MYO6
MYOCD
MYOF
MYOM1
MYOT
N4BP2L1
N4BP2L2
NAA60
NAALADL2
NADKD1
NAPG
NAT10
NAV2
NBEAP1
NCAPG
NCAPG2
NCOR1
NCS1
NDC1
NDE1
NDEL1
NDN
NDRG2
NDUFA1
NDUFA10
NDUFA9
NDUFB9
NDUFS7
NEBL
NEK9
NETO2
NFE2L1
NFE2L3
NFIB
NFIX
NFKBIA
NFRKB
NFYC
NGRN
NHLRC1
NHS
NID1
NINJ1
NINL
NIPA2
NKAIN1
NLGN1
NLGN4Y
NMT1
NNMT
NOA1
NOL4
NOP16
NOS1
NOX4
NPAT
NPR2
NR1H2
NR3C2
NRBP1
NRG1
NRSN2
NRXN3
NT5C
NT5E
NTM
NTRK2
NTRK3
NUDT21
NUDT7
NUDT9
NUF2
NUMA1
NUMB
NUP210
NUP98
NUPR1
NUSAP1
NXPE3
ODF2
OGDH
OGN
OLR1
OPTN
OR10H1
OR4N2
OR51A7
OR51E2
OR51F2
OR5B2
OXSM
P2RX4
P2RY2
P4HTM
PABPC4
PABPC4L
PAFAH1B2
PAICS
PAIP2B
PAK1
PAK3
PANX3
PAOX
PAQR6
PARD3
PARN
PARP6
PARVA
PARVG
PBX1
PBXIP1
PCDH18
PCDH7
PCDH9
PCDHA1
PCDHA2
PCDHA5
PCDHA8
PCDHA9
PCDHB10
PCDHB11
PCDHB16
PCDHB9
PCDHGC3
PCIF1
PCP4
PCSK6
PDCD2
PDCD6
PDCD7
PDE7B
PDIA3P
PDIA4
PDIA5
PDK2
PDLIM4
PDP1
PDPR
PECR
PEG3
PELI2
PER1
PER3
PERP
PEX10
PEX14
PFDN5
PFKFB3
PFKM
PGAM4
PGAM5
PGM1
PGM5
PGR
PHF1
PHF15 (JADE2)
PHF21A
PHIP
PHLDA1
PI4K2A
PI4KAP1
PIGG
PIGP
PIGW
PIK3AP1
PIK3R1
PINLYP
PIP5K1A
PIP5K1B
PIP5K1C
PITPNC1
PJA1
PKIB
PKM
PKP1
PLAU
PLCB4
PLCH2
PLD3
PLD6
PLEKHA6
PLEKHF1
PLEKHM1P
PLEKHS1
PLXDC1
PLXDC2
PLXNA1
PLXNA2
PLXNB1
PLXNB2
PNMA2
PODXL2
POGZ
POLD2
POLD3
POLDIP3
POLN
POLR1A
POLR2C
POLR2F
POPDC3
PPA2
PPARA
PPARGC1A
PPAT
PPFIBP2
PPIB
PPIE
PPM1D
PPM1E
PPM1L
PPP1R12C
PPP1R14A
PPP1R9A
PPP2R3A
PPP3CA
PPP3CB
PPP4R1
PPP4R1L
PPT2
PPTC7
PRAC
PRAME
PRC1
PRDM2
PRDM5
PRDM8
PRDX4
PRDX5
PRELID2
PRIMA1
PRKCE
PRMT2
PRNP
PROK1
PROZ
PRPF40B
PRR16
PRSS12
PRSS23
PRTG
PRUNE2
PSAT1
PSMC3IP
PTCD2
PTCHD1
PTEN
PTGIR
PTP4A3
PTPN13
PTPN14
PTPRN2
PTPRS
PTPRT
PTRF
PTRHD1
PXDN
PYCR1
PYCR2
PYGL
PYGM
PYGO1
QSER1
QSOX2
RAB11FIP2
RAB18
RAB19
RAB34
RAB39B
RAB3GAP1
RAB40A
RAB40AL
RAB5B
RAB9B
RABGAP1
RABIF
RAC3
RAD23B
RAD51B
RAI2
RALGAPA2
RALY
RANBP3
RAP1GAP
RARB
RARRES2
RASD2
RAVER2
RBFOX2
RBFOX3
RBM19
RBM4
RBM4B
RBPMS
RBPMS2
RCAN2
RCBTB2
RCC2
RCHY1
REPS2
RGAG4
RGN
RGS10
RGS12
RGS22
RGS7BP
RHBDD1
RHOA
RHOBTB2
RIMS2
RIPK2
RMND1
RMND5B
RNASEL
RNF144A
RNF152
RNF157
RNF167
RNF185
RNF213
RNF217
RNF219
RNH1
ROBO1
ROR1
RP9P
RPA1
RPIA
RPL13
RPL23AP82
RPS10P7
RPS6KC1
RRS1
RTFDC1
RTN1
RXRA
RYK
SAFB
SAMD12
SAMD5
SAMD8
SASH1
SATL1
SCAPER
SCGN
SCN7A
SCNN1A
SCOC
SCPEP1
SCRN1
SDC4
SDK1
SDS
SDSL
SEC13
SEC61A1
SEL1L3
SEMA3B
SEMA3C
SEMA4C
SEMA6D
SEPT7P2
SEPT8
SEPT9
SERPINA11
SERTAD4
SETD3
SEZ6L2
SFPQ
SFRP4
SFTPA2
SGK494
SGSM2
SH2D1A
SH3PXD2A
SH3PXD2B
SH3RF1
SHB
SHC2
SHCBP1
SHMT1
SHMT2
SHROOM3
SHROOM4
SIDT2
SIK3
SIM2
SIN3A
SIN3B
SIPA1L3
SIX4
SKA3
SLAMF6
SLC10A7
SLC12A4
SLC14A1
SLC15A2
SLC16A2
SLC16A5
SLC19A2
SLC20A2
SLC22A17
SLC22A23
SLC24A3
SLC25A12
SLC25A15
SLC25A22
SLC25A23
SLC25A26
SLC25A33
SLC25A46
SLC26A6
SLC30A7
SLC35F1
SLC35F2
SLC35F3
SLC38A11
SLC44A2
SLC44A5
SLC45A2
SLC46A1
SLC48A1
SLC5A3
SLC6A16
SLC7A1
SLC7A6OS
SLC8A1
SLC9A1
SLC9A7P1
SLCO1B7
SLFN12
SLFN13
SLFN5
SLITRK6
SMAD3
SMAD6
SMAP2
SMARCC2
SMARCD3
SMC2
SMG6
SMG9
SMIM11
SMIM8
SMOC1
SMPD2
SMPD4
SMPDL3B
SMS
SMYD3
SNAI2
SNAP25
SNAPC5
SNORA18
SNORA33
SNX19
SNX21
SNX22
SNX24
SNX6
SNX8
SOBP
SORCS3
SORL1
SORT1
SOX14
SOX2
SOX4
SOX5
SPAG8
SPATA18
SPATA6
SPC24
SPC25
SPEG
SPG7
SPIN1
SPINK1
SPOCK3
SPON1
SPON2
SPRED2
SPRY2
SPRYD3
SPRYD7
SPTAN1
SRD5A2
SRL
SRP72
SRPRB
SRPX
SRSF2
SRSF4
SSBP2
SSH1
SSH3
SSPN
SSX2IP
ST14
ST3GAL1
ST5
ST6GAL2
STAMBPL1
STARD13
STARD5
STARD9
STAT5A
STAT5B
STAT6
STEAP4
STIL
STK36
STOX1
STOX2
STRA13
STRADB
STX12
STX19
STXBP5L
SUCLA2
SULF2
SUPT3H
SUSD5
SVIL
SYBU
SYDE1
SYNE1
SYNGR1
SYNM
SYTL3
SYTL4
TACC2
TAF1D
TAF3
TAGLN
TANGO6
TAOK2
TAPBPL
TAX1BP3
TBC1D1
TBC1D13
TBC1D16
TBC1D2B
TBC1D30
TBL1XR1
TBX3
TCEAL2
TCEAL3
TCEAL5
TCEAL6
TCEB1
TCEB2
TCF21
TCF7L2
TDG
TDRD7
TEAD2
TECPR2
TECR
TEF
TET3
TFCP2L1
TFE3
TFF3
TGDS
TGFB3
THEM6
THNSL2
THOC5
TIAM2
TIMELESS
TIMM8A
TIMM9
TJAP1
TJP2
TLCD1
TLE2
TLN1
TLN2
TLR2
TM2D2
TMEM105
TMEM106A
TMEM136
TMEM144
TMEM14C
TMEM169
TMEM17
TMEM178A
TMEM184A
TMEM185A
TMEM206
TMEM237
TMEM242
TMEM26
TMEM43
TMEM51
TMEM55A
TMEM8B
TMSB15A
TMTC4
TNC
TNFRSF10D
TNIP2
TNS1
TOM1L2
TOMM40
TOP2A
TOR1B
TOR4A
TOX3
TP53BP2
TP53INP1
TP53INP2
TP63
TPCN1
TPD52
TPD52L2
TPM1
TPM2
TPX2
TRAF3IP1
TRAF3IP2
TRAF4
TRAF6
TRAM2
TRERF1
TRIB1
TRIM14
TRIM22
TRIM23
TRIM27
TRIM29
TRIM34
TRIM35
TRIM68
TRIP10
TRIP13
TRMT12
TRMU
TRO
TRPC1
TRPC4
TRPV1
TSHZ3
TSPAN1
TSPAN13
TSPAN19
TSPAN33
TSPAN7
TSPYL4
TSPYL5
TSSC1
TSSC4
TSTA3
TTBK2
TTC22
TTC23
TTC26
TTC28
TTC33
TTC38
TTI2
TTLL12
TTLL3
TUBA1A
TUBB6
TWF2
TXNDC5
TYSND1
U2AF1
UAP1
UBA7
UBAC1
UBE2C
UBE2D3
UBE2E3
UBE2Q2P3
UBE2QL1
UBE3B
UBR1
UBTF
UBXN1
UCK1
UCK2
UFD1L
UFL1
UGT2B4
ULK3
UNC80
UNK
UQCC
URGCP
USE1
USP22
USP30
USP31
USP5
USP9X
UST
UTS2B
UTY
VAMP1
VAMP3
VAMP5
VAT1
VAV2
VCL
VEZF1
VILL
VPS11
VPS16
VPS39
VSNL1
VSTM2L
VWA5A
WAPAL (WAPL)
WASF2
WASF3
WBP1L
WBP2
WDFY2
WDR17
WDR24
WDR33
WDR45
WDR55
WDR6
WDR81
WDR91
WDTC1
WHSC1
WNK4
WNT16
WNT5B
WSB2
WTH3DI
WWC1
WWC3
XG
XK
XPC
XPO6
XRCC6
YAP1
YRDC
YWHAB
ZBED4
ZBED5
ZBTB20
ZBTB24
ZBTB4
ZBTB47
ZBTB8OS
ZC3H13
ZC3H18
ZC4H2
ZCCHC14
ZDHHC1
ZDHHC11
ZDHHC14
ZDHHC15
ZDHHC3
ZDHHC8
ZDHHC9
ZEB1
ZFP36L2
ZFP41
ZFP69B
ZFYVE21
ZHX1
ZMAT3
ZMPSTE24
ZMYND11
ZNF154
ZNF185
ZNF204P
ZNF219
ZNF3
ZNF30
ZNF318
ZNF334
ZNF346
ZNF395
ZNF410
ZNF423
ZNF467
ZNF483
ZNF511
ZNF516
ZNF540
ZNF558
ZNF577
ZNF614
ZNF639
ZNF652
ZNF655
ZNF660
ZNF667
ZNF671
ZNF689
ZNF695
ZNF711
ZNF750
ZNF781
ZNF826P
ZNF880
ZNRF3
ZRANB1
ZSCAN12
ZSCAN16
ZSCAN18
ZSCAN4
ZSWIM6
ZSWIM8

## Sheet: Table S3
Supplemental Table S3. Univariate logistic regression and areas under the receiver operating characteristic curve (ROC-AUC) analyses for predicting biochemical recurrence in patients with Gleason score 6,7,8,9,10 tumours
Variable	Odds Ratio (OR)	95% CI (OR)	P value OR	ROC-AUC	SE AUC	P value AUC	Youden cut-off	Sensitivity	Specificity	PPV	NPV
(up in tumour)
BUB1	1.232	1.075-1.412	0.003	0.753457	0.038178	3.16202e-11	1.11639	0.882	0.55	0.21	0.972
TPX2	1.085	1.022-1.151	0.007	0.772323	0.0381936	1.00333e-12	3.53841	0.853	0.629	0.238	0.969
NCAPG	1.333	1.107-1.605	0.002	0.738341	0.0387769	7.923e-10	0.84641	0.941	0.466	0.193	0.983
UBE2C	1.003	0.997-1.008	0.368	0.756269	0.0373848	7.13581e-12	7.78871	0.794	0.661	0.241	0.96
MELK	1.209	1.081-1.351	0.001	0.726506	0.0425452	1.01574e-07	2.05377	0.676	0.717	0.245	0.942
CCNA2	1.161	1.043-1.292	0.006	0.755918	0.0378296	1.33295e-11	2.57767	0.765	0.685	0.248	0.956
CCNB1	1.092	1.003-1.189	0.042	0.604992	0.0513531	0.0409034	4.60427	0.735	0.474	0.159	0.93
CDK1	1.024	0.998-1.051	0.068	0.744668	0.0395553	6.1913e-10	4.01917	0.941	0.466	0.193	0.983
E2F2	1.87	1.116-3.134	0.017	0.722287	0.0451127	8.33412e-07	0.373578	0.765	0.606	0.208	0.95
DLGAP5	1.251	1.056-1.481	0.009	0.71303	0.0422533	4.61306e-07	0.960083	0.735	0.61	0.203	0.944
TMEM206	1.106	1.007-1.214	0.035	0.610382	0.0519691	0.0336707	9.11191	0.735	0.474	0.159	0.93
CDKN3	1.137	1.056-1.223	0.001	0.739468	0.042748	2.12078e-08	3.82169	0.676	0.697	0.232	0.941
SHMT2	1.015	1.004-1.027	0.009	0.636864	0.0474451	0.00391803	56.5956	0.676	0.574	0.177	0.929
(down in tumour)
SRD5A2	0.896	0.827-0.970	0.007	0.66862	0.0487325	0.000539964	6.48305	0.794	0.514	0.181	0.949
CSRP1	0.999	0.997-1.000	0.025	0.619756	0.0522833	0.0219907	445.97	0.618	0.649	0.193	0.926
PGM5	0.986	0.975-0.997	0.01	0.637919	0.0497509	0.00556809	26.2163	0.529	0.713	0.2	0.918
NFIB	0.978	0.950-1.006	0.126	0.604757	0.0532234	0.0490382	24.1754	0.529	0.697	0.191	0.916
Data are from TCGA-PRAD (TCGA, 2015). n=285. CI-confidence interval, SE-standard error. Youden cut-off is the optimal point to separate BCR from non-BCR. PPV-positive predictive value, NPV-negative predictive value.

## Sheet: Table S4
Supplemental Table S4. Multivariable logistic regression analysis for predicting BCR in patients with Gleason score 3+4=7 using pairs of one upregulated and one downregulated transcript
Variable	Odds Ratio (OR)	95% CI OR	P value OR
BUB1	1.703	0.869 - 3.337	0.1208
SRD5A2	0.588	0.367 - 0.943	0.0276
TPX2	1.3173	0.977 - 1.776	0.0707
SRD5A2	0.5823	0.351 - 0.965	0.0359
NCAPG	2.3738	0.876 - 6.430	0.089
SRD5A2	0.5709	0.345 - 0.944	0.0291
UBE2C	1.1459	1.000 - 1.313	0.0502
SRD5A2	0.5795	0.336 - 0.998	0.0493
MELK	1.5533	0.782 - 3.084	0.2081
SRD5A2	0.5716	0.347 - 0.941	0.0278
CCNA2	1.666	0.983 - 2.825	0.0581
SRD5A2	0.57	0.340 - 0.956	0.0331
CCNB1	2.4086	1.139 - 5.095	0.0214
SRD5A2	0.464	0.226 - 0.952	0.0364
CDK1	1.2043	0.988 - 1.468	0.066
SRD5A2	0.6003	0.363 - 0.992	0.0463
E2F2	3.3125	0.434- 25.287	0.2481
SRD5A2	0.5898	0.369 - 0.944	0.0277
DLGAP5	1.7957	0.836 - 3.855	0.1332
SRD5A2	0.5638	0.340 - 0.934	0.026
Data are from TCGA-PRAD (TCGA, 2015). n=88. CI-confidence interval.

## Sheet: Table S5
Supplemental Table S5. Univariate logistic regression and ROC-AUC analyses for predicting BCR in patients with Gleason score 6 tumours
Variable	Odds Ratio (OR)	95% CI OR	P value OR	ROC-AUC	SE AUC	P-value AUC	Youden cut-off	Sensitivity	Specificity	PPV	NPV
BUB1	1.6472	0.319 - 8.517	0.5516	0.754717	0.0840457	0.00243991	0.684291	1	0.623	0.13	1
TPX2	1.081	0.478 - 2.444	0.8515	0.716981	0.063375	0.000617603	2.53605	1	0.679	0.15	1
NCAPG	1.7203	0.214- 13.820	0.6098	0.698113	0.0808159	0.0142296	0.753956	1	0.585	0.12	1
UBE2C	1.2415	0.860 - 1.793	0.2483	0.779874	0.0947419	0.00313614	5.16521	1	0.679	0.15	1
MELK	1.6027	0.371 - 6.928	0.5277	0.742138	0.0870599	0.00541441	0.957166	1	0.604	0.125	1
CCNA2	1.9628	0.656 - 5.875	0.2279	0.823899	0.0841633	0.000118861	1.63041	1	0.679	0.15	1
CCNB1	1.0503	0.493 - 2.238	0.8988	0.578616	0.148653	0.596904	4.96377	0.667	0.698	0.111	0.974
CDK1	1.0595	0.755 - 1.487	0.7382	0.773585	0.0590118	3.5504e-06	4.04999	1	0.755	0.188	1
E2F2	835.155	0.868 -3647.090	0.0549	0.861635	0.0724059	5.89713e-07	0.356326	1	0.774	0.2	1
DLGAP5	1.1985	0.105- 13.652	0.884	0.691824	0.0939437	0.0411612	0.418538	1	0.566	0.115	1
TMEM206	0.9295	0.615 - 1.404	0.7283	0.45283	0.127152	0.710658	7.56291	1	0.321	0.077	1
CDKN3	1.3267	0.588 - 2.996	0.4963	0.610063	0.195809	0.574053	2.39912	0.667	0.642	0.095	0.971
SHMT2	1.0012	0.916 - 1.094	0.9792	0.584906	0.121028	0.482966	42.5441	1	0.377	0.083	1
SRD5A2	0.9365	0.744 - 1.179	0.5767	0.641509	0.211749	0.503949	5.26366	0.667	0.849	0.2	0.978
CSRP1	0.9999	0.9967 - 1.003	0.9312	0.402516	0.0826125	0.237993	897.227	1	0.302	0.075	1
PGM5	0.9946	0.968 - 1.022	0.6969	0.503145	0.132029	0.980998	87.9375	1	0.302	0.075	1
NFIB	0.8858	0.736 - 1.067	0.2003	0.754717	0.130453	0.0508718	19.6447	0.667	0.868	0.222	0.979
Data are from TCGA-PRAD (TCGA, 2015). n=56. CI-confidence interval, SE-standard error. Youden cut-off is the optimal point to separate biochemical recurrence (BCR) from non-BCR. PPV-positive predictive value, NPV-negative predictive value.

## Sheet: Table S6
Supplemental Table S6. Univariate logistic regression and ROC-AUC analyses for predicting BCR in patients with Gleason score 4+3=7 tumours
Variable	Odds Ratio (OR)	95% CI OR	P value OR	ROC-AUC	SE AUC	P-value AUC	Youden cut-off	Sensitivity	Specificity	PPV	NPV
BUB1	0.9947	0.593-1.669	0.9841	0.570565	0.0860308	0.412089	2.56675	0.875	0.258	0.132	0.941
TPX2	1.0204	0.793-1.312	0.8752	0.592742	0.102746	0.366719	7.51548	1	0.129	0.129	1
NCAPG	1.0157	0.490-2.108	0.9666	0.552419	0.10273	0.609867	2.48969	1	0.129	0.129	1
UBE2C	0.996	0.902-1.100	0.9361	0.550403	0.103424	0.626012	5.79773	0.5	0.645	0.154	0.909
MELK	1.0229	0.698-1.499	0.9073	0.538307	0.104563	0.714104	3.35177	0.875	0.194	0.123	0.923
CCNA2	0.9859	0.645-1.507	0.9477	0.546371	0.102033	0.64949	3.75741	0.875	0.258	0.132	0.941
CCNB1	0.976	0.765-1.246	0.8455	0.538307	0.0949932	0.686761	9.2347	1	0.161	0.133	1
CDK1	0.9403	0.782-1.131	0.5127	0.512097	0.0921153	0.895521	8.99798	1	0.274	0.151	1
E2F2	1.1972	0.140-10.247	0.8695	0.618952	0.0939586	0.205513	0.718989	1	0.145	0.131	1
DLGAP5	0.7431	0.320-1.728	0.4904	0.455645	0.102324	0.664671	1.13454	0.75	0.468	0.154	0.935
TMEM206	1.3598	1.074-1.722	0.0108	0.756048	0.0987477	0.00951549	19.9309	1	0	0.114	NaN
CDKN3	0.9224	0.681-1.249	0.6012	0.495968	0.0821654	0.96086	4.98882	1	0.323	0.16	1
SHMT2	1.004	0.974-1.035	0.7971	0.491936	0.10171	0.936802	67.876	0.875	0.339	0.146	0.955
SRD5A2	0.9999	0.890-1.123	0.9984	0.483871	0.104502	0.877341	7.97565	0.875	0.339	0.146	0.955
CSRP1	0.9997	0.997-1.002	0.7698	0.506048	0.104329	0.953769	830.897	1	0.226	0.143	1
PGM5	1.0002	0.983-1.018	0.9786	0.441532	0.107767	0.587446	105.526	1	0.129	0.129	1
NFIB	0.9896	0.938-1.044	0.7036	0.58871	0.130102	0.495336	27.0894	0.75	0.532	0.171	0.943
Data are from TCGA-PRAD (TCGA, 2015). n=70. CI-confidence interval, SE-standard error. Youden cut-off is the optimal point to separate biochemical recurrence (BCR) from non-BCR. PPV-positive predictive value, NPV-negative predictive value.

## Sheet: Table S7
Supplemental Table S7. Mean transcript abundance in patients with BCR and without BCR, broken down by Gleason score
			Gleason Score
	BCR?	4+5=9	4+4=8	4+3=7	3+4=7	3+3=6
BUB1	yes	6.12163	3.91593	1.77819	2.27447	0.997035
	no	3.00203	2.79417	1.78891	1.15791	0.785067
TPX2	yes	13.9754	11.8109	4.61208	6.12057	2.40715
	no	6.96805	6.96238	4.44402	3.11194	2.26109
NCAPG	yes	5.06758	2.96969	1.47678	1.72108	0.94255
	no	2.42785	2.05266	1.46108	0.908905	0.794182
UBE2C	yes	27.3543	29.6732	9.89794	13.9957	6.45333
	no	16.4491	17.2779	10.1264	5.88321	4.66017
MELK	yes	8.1494	4.57184	2.39274	2.25081	1.26797
	no	3.58268	3.59097	2.31097	1.30829	1.01549
CCNA2	yes	9.11558	6.24625	2.81665	3.71532	2.17974
	no	4.15269	3.898	2.86019	1.91835	1.58026
CCNB1	yes	12.1514	6.3707	5.86667	7.39255	4.49487
	no	8.71345	7.29879	6.09972	4.77161	4.38372
CDK1	yes	27.0415	16.6972	5.81492	9.8483	4.30894
	no	10.3114	10.2874	7.11874	4.4385	3.7586
E2F2	yes	1.6839	1.39028	0.479285	0.604574	0.474431
	no	0.691784	0.904068	0.459166	0.33804	0.272436
DLGAP5	yes	4.41931	2.67671	1.11499	1.62646	0.576247
	no	2.46042	1.98083	1.40206	0.803949	0.537471
TMEM206	yes	13.5982	10.4	13.0721	9.08221	8.86991
	no	11.2693	10.253	9.33468	9.43967	9.47936
CDKN3	yes	12.2201	8.32801	3.52022	5.1485	2.50432
	no	5.79804	6.52655	4.05446	2.56507	1.98188
SHMT2	yes	84.2675	77.5566	64.8114	62.4998	49.3041
	no	63.3096	58.2762	62.5798	53.1251	49.1014
SRD5A2	yes	1.13188	4.82573	7.09734	2.78262	8.49642
	no	4.66753	4.31881	7.10219	9.55985	10.718
CSRP1	yes	279.012	503.924	555.918	436.827	777.173
	no	456.23	484.098	592.165	732.065	797.589
PGM5	yes	11.0374	33.2891	52.21	33.4645	65.4198
	no	36.1811	38.1192	51.7832	69.8434	76.592
NFIB	yes	34.0235	27.294	30.8313	29.6467	22.6701
	no	37.7283	26.7026	32.9692	33.7379	32.5736
Numbers are mean transcript abundance. Total number of tumours: 28 (Gleason 4+5=9), 37 (Gleason 8), 70 (Gleason 4+3=7), 88 (Gleason 3+4=7), 56 (Gleason 6). Shading represents ranking of abundance of transcripts across Gleason scores

## Sheet: Table S8
Supplemental Table S8. Characteristics of the twelve transcripts that predicted BCR in the validation dataset
Protein	Function	Overlaps with biomarkers identified by:
BUB1	Mitotic checkpoint Ser/Thr kinase	Glinsky et al. (2005), Goto et al. (2017), Jhun et al., (2017), Ramos-Montoya et al. (2014), Sunkel et al., (2016)
TPX2	Microtubule initiation factor required for spindle assembly. Activates AURKA	Klein et al. (2014), Ramos-Montoya et al. (2014), Rubicz et al. (2017), Sunkel et al., (2016), Wu et al. (2013)
NCAPG	Condensin subunit required during mitosis	Goto et al. (2017), Ramos-Montoya et al. (2014), Sunkel et al., (2016)
UBE2C	E2 ubiquitin-conjugating enzyme required for cyclin destruction and cell cycle progression	Bibikova et al. (2007), Erho et al. (2013), Ramos-Montoya et al. (2014), Sunkel et al., (2016)
MELK	Leu Zipper Ser/Thr kinase. Regulates cell cycle	Goto et al. (2017), Ramos-Montoya et al. (2014), Ross-Adams et al. (2015)
CCNA2	Cyclin A2. Activates CDK2	Ramos-Montoya et al. (2014), Rubicz et al. (2017)
CCNB1	Cyclin B1 required during mitosis	Glinsky et al. (2005), Rajan et al. (2014), Ramos-Montoya et al. (2014)
CDK1	Cyclin-dependent Ser/Thr kinase. Phosphorylates androgen receptor	Cuzick et al. (2011), Goto et al. (2017), Rajan et al. (2014), Ramos-Montoya et al. (2014), Wu et al. (2013)
E2F2	E2F transcription factor. Regulates cell cycle genes	Ramos-Montoya et al. (2014)
DLGAP5	Discs Large-associated protein of the mitotic spindle	Cuzick et al., (2011), Jhun et al., (2017), Ramos-Montoya et al. (2014)
TMEM206	Membrane protein that alters cell proliferation
SRD5A2	Steroid reductase enzyme in prostate that converts testosterone to DHT (binds intracellular AR)	Klein et al. (2014), Rubicz et al. (2017)
